# Supplementary material for: Examining the application of behaviour change theories in the context of infectious disease outbreaks and emergency response: a review of reviews
Source: BMC Public Health. 2020 Oct 1;20:1483. doi: 10.1186/s12889-020-09519-2 (PMC7528712; doi:10.1186/s12889-020-09519-2)
Supplement: Supplementary file 3 — Additional file 3: Supplementary Information 3. Breakdown of: a) how many/ which theories are presented across multiple reviews, and; b) how many times each theory is cited by a unique article across all reviews [file 12889_2020_9519_MOESM3_ESM.xlsx]

## Sheet: Theories in multiple reviews
	Angus, Cairns, Purves, Bryce, MacDonald, & Gordon (2013)	Bish & Michie (2010)	Bish & Michie (2011)	Bish, Michie, & Yardley (2011)	Bish, Yardley, Nicoll, & Michie (2011)	Bults, Beaujean, Richardus, & Voeten (2015)	Corace, Srigley, Hargadon, Yu, MacDonald, Fabrigar & Garber (2016)	Ejeta, Ardalan & Paton (2015)	Leppin & Aro (2009)	Omori, Kuligowski, Butler & Gwynne (2017)	Prematunge, Corace, McCarthy, Nair, Pugsley & Garber (2012)	Schmid, Rauber, Betsch, Lidolt & Denker (2017)	Westcott, Ronan, Bambrick & Taylor (2017)	Total
Theory Name
Adaptation Terror Preparedness Model								Yes						1
Affective and Cognitive Route								Yes						1
Behavioural Ecological Model	Yes													1
Behavioural Intentions Model							Yes							1
Community organization: locality development model	Yes													1
Diffusion of Innovations	Yes													1
Expectancy-valency models								Yes						1
Extended Parallel Process Model	Yes					Yes		Yes						3
Health Belief Model	Yes	Yes		Yes	Yes	Yes	Yes	Yes	Yes		Yes			9
Illness Perceptions				Yes	Yes									2
Integrated Behavioural Model	Yes													1
Multidimensional Locus of Control Theory								Yes						1
New Model Proposed By Authors	Yes		Yes					Yes						3
Other	Yes													1
Outcome Expectancy and Self-Efficacy								Yes						1
PrE Model								Yes						1
Precaution Adoption Model/ Precaution Adoption Process Model/ Precaution Adoption Theory	Yes					Yes		Yes	Yes					4
PRECEDE-PROCEED	Yes													1
Protection Motivation Theory			Yes	Yes	Yes	Yes		Yes	Yes				Yes	7
Protective Action Decision Model								Yes		Yes				2
Risk Communication Framework						Yes								1
Risk Perception Attitude							Yes							1
Self Regulation Model	Yes			Yes	Yes	Yes								4
Self-Efficacy Theory	Yes								Yes					2
Social Cognitive Theory/ Social Learning Theory	Yes	Yes												2
Social Cognitive Model								Yes						1
Social Ecological Model	Yes					Yes								2
Social Ecological Resilience								Yes						1
Subjective Expected Utility Theory/ State Dependent Expected Utility Theory		Yes							Yes					2
Theory of Communicating Actionable Risk								Yes						1
Theory of Optimistic Bias/ Unrealistic Optimism									Yes					1
Theory of Planned Behaviour / Extended Theory of Planned Behaviour	Yes	Yes			Yes	Yes	Yes	Yes	Yes			Yes		8
Theory of Reasoned Action	Yes					Yes			Yes					3
Transtheoretical model	Yes							Yes						2
Triandis Model of Interpersonal Behaviour							Yes							1
Trust and Confidence Model						Yes								1
Trust Determination Model						Yes								1
Vested Interest Theory								Yes						1

## Sheet: Total theories within reviews
Theory Name	Overall Count Total		Notes
Adaptation Terror Preparedness Model	1	#REF!
Affective and Cognitive Route	1	#REF!
Behavioural Ecological Model	1	#REF!
Behavioural Intentions Model	1
Community organization: locality development model	1	#REF!
Diffusion of Innovations	5	#REF!
Extended Parallel Process Model	7	#REF!
Expectancy-valency models	1	#REF!
Health Belief Model	60	#REF!
Illness Perceptions	1	#REF!
Integrated Behavioural Model	1	#REF!
Multidimensional Locus of Control	1	#REF!
New Model Proposed By Authors	4	#REF!	New models: Comprehensive Health Seeking and Coping Paradigm (CHSCP) based on Transactional Model of Stress and Coping; Health Behaviour Framework informed by existing theories/ models; Unspecified; New model derived from existing models (Social Predictor Model of Intentions).
Other	4	#REF!	Other Models:Unspecified; Information-Motivation Behavioral Skills (IMB) model; Health Seeking Paradigm; Team based learning theory
Outcome Expectancy and Self-Efficacy	1	#REF!
Protection Motivation Theory	12	#REF!
Person-relative-to-Event Model	1	#REF!
Precaution Adoption Model/ Precaution Adoption Process Model/ Precaution Adoption Theory	4	#REF!
PRECEDE-PROCEED	4	#REF!
Protective Action Decision Model	1	#REF!
Risk Communication Framework	1	#REF!
Risk Perception Attitude	1
Social Cognitive Theory (Social Learning Theory)	15	#REF!
Social Cognitive Model	3
Self Regulation Model	3	#REF!	Incorporates the papers originally tagged as Common Sense Model
Self-Efficacy Theory	1	#REF!
Social Ecological Model	2	#REF!
Social Ecological Resilience	1	#REF!
Subjective Expected Utility Theory/ State Dependent Expected Utility Theory	1	#REF!
Theory of Communicating Actionable Risk	1	#REF!
Theory of Optimistic Bias/ Unrealistic Optimism	1	#REF!
Theory of Planned Behaviour / Extended Theory of Planned Behaviour	22	#REF!
Theory of Reasoned Action	8	#REF!
Transtheoretical model	9	#REF!
Triandis Model of Interpersonal Behaviour	1
Trust and Confidence Model	1	#REF!
Trust Determination Model	1	#REF!
Vested Interest Theory	2	#REF!
Total	186
